# Supplementary material for: ‘Energy-Dense, High-SFA and Low-Fiber’ Dietary Pattern Lowered Adiponectin but Not Leptin Concentration of Breast Cancer Survivors
Source: Nutrients. 2021 Sep 24;13(10):3339. doi: 10.3390/nu13103339 (PMC8540181; doi:10.3390/nu13103339)
Supplement: Supplementary file 1 [file nutrients-13-03339-s001.zip]

Archive with 1 entries (1 files):
- nutrients-1366907-supplementary.pdf
